# Supplementary material for: Global distribution, clinical characteristics, and outcomes of human intestinal capillariasis, 2000–2025: a systematic review
Source: Infect Dis Poverty. 2026 Jun 15;15:68. doi: 10.1186/s40249-026-01464-3 (PMC13267653; doi:10.1186/s40249-026-01464-3)
Supplement: Supplementary file 2 — Supplementary Material 2. [file 40249_2026_1464_MOESM2_ESM.xlsx]

## Sheet: Full articles
Table S2. Details of included studies
No.	Authors	Study design	Country	Provincial-level	City	Continent	Year of conduction	Types of participants	Mean age in any groups (mean ± SD, median ± range)	Age range (years) of infected cases	Male (%) of infected groups	Number of participants	Number of Capillaria philippinensis	Method for Capillaria philippinensis detection	History	Rural/urban area	Clinical examination	Sign/symptoms	Laboratory examination	Menstruation	Occupation	Parasite stage observed	Co-infections	Ultrasonography	Treatment	Outcome
1	Amin et al., 2015	Prospective observational study	Egypt	Beni-Suef Governorate		Africa	2010-2011	Patients presented with chronic diarrhea and other gastrointestinal symptoms (160)		12-52	0	160	8 (All females)	Saline and iodine wet mount, Formalin-ethyl acetate sedimentation method	Eating half-cooked fish (1), eating grilled fish (2), eating raw parts of fish “raw liver and gravid uterus offish (caviar)” during evisceration (2), eating half-boiled fish (2), eating small salted fish during Sham el-Nessim festival (1)	rural (6), urban (2)	Bilateral lower limb edema (6), Facial edema (2)	8: moderate to severe chronic watery diarrhea (8), abdominal pain and borborygmi (8), vomiting (8). Edema of the lower limbs (6), loss ofweight (6), to a lesser extent fever (1)	Potassium level was low (5), sodium was low (7), calcium was low (4), low levels of albumin (8)	menometrorrhagia (1), secondary amenorrhea (2), no disturbance (3), menopausal (1), not menstruating yet (1)	housewives (7), student (1)	Eggs, larvae, and adults (4); larvae and adults (2); negative at first examination but adult stages were detected in the second and third days after the provocative test (2)	Single infections (5): Co-infected with Giardia lamblia (1), Co-infected with Entamoeba histolytica (1), Co-infected with Cryptosporidium parvum (1)	coarse diffuse liver pathology (echo pattern) (4), prominent bowel loops (2), ascites (2)	N/A	N/A
2	Belizario et al., 2000	Cross-sectional study	Philippines	Davao de Oro	Monkayo	Asia	1998	Patients complaining of on and off diarrhea associated with borborygmi, weight loss, bipedal edema, and/or anorexia, submitted stool specimens	Infected group: 26.1	4-59 years	50	72	16 (male 8, female 8)	Direct fecal smear, acid ether concentration technique	N/A	N/A	N/A	Chronic diarrhea, borborygmi, and bipedal edema (most common), chronic diarrhea, borborygmi, bipedal edema, anorexia, weight loss, and cachexia (1)	N/A	N/A	N/A	Eggs (12)	N/A	N/A	N/A	N/A
3	Belizario et al., 2010	Cross-sectional study	Philippines	Mindanao	Barangay Matam, Barangay Dabiak, Barangay Carupay	Asia	2008	Residents of Katipunan who had a history of diarrhea of >2 weeks duration and abdominal disturbance.	Infected group: 29.2	5-54 years	N/A	205	10 (6 male, 4 female)	Formalin–ether concentration technique	Seven of the persons interviewed had a diagnosis of capillariasis, and 6 had >1 relative with a diagnosis of capillariasis.	N/A	N/A	Diarrhea of >2 weeks duration and abdominal disturbance.	N/A	N/A	N/A	N/A	N/A	N/A	Albendazole (400 mg tablets): Most patients were instructed to take 1 tablet 1×/day for 20 days; others were instructed to take 1 tablet 2×/day for 5 or 10 days.	N/A
4	Praharaj et al., 2017	Prospective observational study	India	Vellore		Asia	2006-2012	Stool samples sent to the parasitology laboratory for routine diagnostic screening		All participants: < 1 years to 98 years; infected case: 31 year	100	257588	1 (male)	Formalin–ether concentration technique	N/A	N/A	N/A	N/A	N/A	N/A	N/A	Eggs (1)	N/A	N/A	N/A	N/A
5	Prasongdee et al., 2022	Cross-sectional study	Thailand	Khon Kaen		Asia	2018-2019	Chronic diarrhea patients who had visited hospitals in Thailand	All participants: 54.5; infected case: 52.9	All participants: 18–93; infected case: 18–84	All participants: 49.7%; infected case: 50%	292	Simple smear technique (0), rapid diagnostic ICT kit (66) modified formalin-ethyl acetate concentration technique (FECT) (66)	Simple smear technique, rapid diagnostic ICT kit, modified formalin-ethyl acetate concentration technique (FECT)	N/A	N/A	N/A	N/A	N/A	N/A	N/A	Eggs, larvae, and/or adults of C. philippinensis (66)	N/A	N/A	Mebendazole at 200 mg twice per day for 30 consecutive days or albendazole at 200 mg twice per day for 10 consecutive days	N/A
6	Wattanawong et al., 2019	Cross-sectional study	Thailand	76 provinces (except Bangkok)		Asia	2019	Healthy population	All participants: 42.3	All participants: 6 months to >60 years	All participants: 42.5	16187	1	Formalin ether concentration technique, modified Kato-Katz technique	N/A	N/A	N/A	N/A	N/A	N/A	N/A	N/A	N/A	N/A	N/A	N/A

## Sheet: Case reports
Table S2. Details of included studies
No.	Authors	Article type	Study design	Study location	Provincial-level	City	Continent	Year of conduction	Participants	Age (years	Gender	History	Clinical examination	Sign/symptoms	Laboratory examination	Occupation	Parasite stage observed	Co-infections	Stool examination	Ultrasonography	Pathological examination	Treatment	Outcome	Follow-up
1	Bair et al., 2009	Case report	Case report	China	Taiwan		Asia	N/A	Elderly patient with chronic diarrhea	68	Male	Denied recent consumption of raw or undercooked fish	Pale conjunctivae and bilateral lower leg edema	Watery diarrhea that had been occurring about six times a day for 1 month, transient cramping abdominal pain, borborygmi, and a 9-kg weight loss	Low hematocrit (25.4%), low albumin (1.6g/dL), hypokalemia (2.4 mEq/L), hyponatremia (126 mEq/L), positive occult blood	N/A	N/A	N/A	Negative	Esophagogastroduodenoscopy: superficial gastritis and a shallow duodenal ulcer; colonoscopy: several small diverticula, and one polyp was found in the ascending colon, small bowel barium series and the jejunal mucosa appeared to be edematous; enteroscopy: presence of mucosal edema in the proximal jejunum	Pathologic examination of a biopsy specimen revealed C. philippinensis worms	Initial treatment: fluid hydration, electrolyte support, and antidiarrheal medicine; Capillariasis: mebendazole, 200mg orally twice daily for 3 weeks	Initial treatment: no success; Capillariasis: recovered promptly	12 months: no further gastrointestinal symptoms
2	El-Karaksy et al., 2004	Case report	Case report	Egypt	El-Menia governorate		Africa			8	Female	Recurrent attacks of puffy eyelids and lower limb edema during the previous 12 months, father worked as a fisherman and they ate fish at least twice a week.	General: child look emaciated but she was co-operative and of good mood; vital signs: normal; Pale and her muscles were wasted with loss of subcutaneous fat; Mild pitting lower limb edema, no puffy eyelids, and no clubbing; Abdomen: was not tender or rigid, with mild gaseous distention; Chest and heart: normal	Profuse watery diarrhea, yellow in color and offensive in odor, about 10 motions per day, not bloody or mucoid, recurrent vomiting	Hemoglobin (11.2 g/dL), RBCs (4.8 million/cmm), Total serum proteins (4.1 g/dl)	The father worked as a fisherman and they ate fish at least twice a week.	Eggs	N/A	Positive for C. phillipinensis eggs	Ultrasonography: No abnormality apart from distended intestinal loops	Mild villous atrophy, non-specific inflammatory infiltration, no evidence of granulomas, parasites, atypia or neoplasia	Albendazole therapy (200 mg orally, twice a day) which was continued for 3 weeks.	Responded well to therapy, diarrhea abated within a week of therapy, which was continued for 3 weeks. Before discharge, her edema subsided and she started to gain weight.	N/A
										12	Female	Severely emaciated, had diarrhea for the last 12 months and had lost a lot of weight, but had no lower limb edema	General: extremely emaciated, did not have lower limb edema as her sister; very pale, with wasted muscles, loss of subcutaneous fat, and cold extremities, hypothermic, tachycardic, and hypotensive. Auscultation of her chest revealed bronchial breathing and fine crepitations all over her right lung. Abdominal examination: gaseous distention, no lower limb edema.	Profuse watery diarrhea of 12 months’ duration, recurrent vomiting, crampy abdominal pain, and abdominal distention. No history was suggestive of urinary, chest, or heart affection.	Hemoglobin (8.8 g/dL), RBCs (3.4 million/cmm), Total serum proteins (3.9 g/dl)	The father worked as a fisherman and they ate fish at least twice a week.	Eggs and larvae	Giardia lamblia	Positive for C. phillipinensis eggs and larvae	Her chest X-ray revealed right lobar pneumonia. No abnormality apart from distended intestinal loops with thickened walls	N/A	Albendazole therapy (200 mg orally, twice a day). Intravenous antibiotics for her pneumonia with intravenous fluids to correct her dehydration and electrolyte imbalance	Died of septic shock within 2 days of commencing therapy	N/A
3	Fan et al., 2012	Case report	Case report	China	Hainan	Danzhou	Asia	2010	A 33-year-old woman	33	Female	Eating sashimi of two raw Misgurnus anguillicaudatus loaches every day from March to April in 2009 to treat a 7-year history of constipation.	Moderate dehydration, pallor; a soft, nontender, nondistended abdomen; and marked pitting edema of the lower limbs. The liver and spleen were not enlarged.	11-month history of chronic diarrhea with abdominal pain, edema, hypoalbuminemia, and severe weight loss	Serum total protein and albumin levels were low, normal protein in urine low hemoglobin and hematocrit	N/A	Egg	N/A	Direct smear method and brine flotation	N/A	N/A	30-days course of albendazole (400 mg/day)	Uneventful and stable recovery	Telephone follow-up visit (not specified period)
4	Ha et al., 2013	Case report	Case report	The Republic of Korea			Asia	2004	a 42-year-old male patient	42	Male	A nearly 2-year history of intractable diarrhea. diarrhea unexpectedly worsened approximately 2 months before presentation, resulting in a weight loss of 10 kg. He enjoyed eating raw fish	Stable vital signs with normal blood pressure and heart rate.	Severe diarrhea, weight loss, and abdominal pain	Leukocytosis (16,550/mm3) without eosinophilia, hyponatremia (sodium level, 128.5 mmol/L), hypokalemia (potassium level, 3.11 mmol/L), hypoalbuminemia (albumin level, 1.2 g/dL)	Fisherman	N/A	N/A	Negative; stool examination was repeated once before albendazole treatment and three times after medication: negative in all five occasions.	Colonoscopy: no significant abnormal findings; Abdominopelvic computed tomography (AP CT): diffuse wall thickening of the small bowel with mesenteric lymph node enlargement; A plain radiograph of the small bowel: straightening of the lumen, known as a ribbon-like appearance in the ileum, without abnormal disturbance of passage	Endoscopic biopsy: chronic inflammation with mucosal atrophy, eosinophilic infiltration, and the presence of parasitic worms in the mucosa, consistent with intestinal capillariasis	400 mg of albendazole daily for the next 4 weeks	All of his symptoms abated, and he showed an increase in body weight from 48 to 58 kg	4 weeks
5	Jung et al., 2012	Case report	Case report	The Republic of Korea	Gyeongsangnam-do	Sacheon-si	Asia	2010	A 37-year old man	37	Male	Long-lasting diarrhea and general edema. He frequently ate raw fish, especially common blackish goby (Acanthogobius flavimanus) and has never been abroad	He was chronically ill-looking and emaciated at a glance. We observed tenderness around periumbilical area and general edema on physical examination	Persistent watery diarrhea, abdominal pain, general edema, and 15 kg weight loss for a year	Total serum protein and albumin levels were 3.7 and 1.3 mg/dl, respectively. Blood cell counts and other biochemical laboratory findings were within normal ranges.	N/A	Larva	Clonorchis sinensis	Negative; PCR: positive	CT, there was proximal small bowel wall thickening and transient intussusception. Diffuse effacement of small bowel folds from the mid-jejunum to terminal ileum was seen at a small bowel double contrast CT: diffuse mucosal edema and large amount of whitish exudates at the jejunum and terminal ileum; Esophagogastroduodendoscopic and colonoscopic findings were non-specific except for mild mucosal e…	Initial visit: The intestinal villi were atrophic and there was an intense infiltration of plasma cells in the lamina propria. Sectioned nematode worms were seen in the epithelial layer	Albendazole 400 mg daily for 3 days	All symptoms disappeared and the total serum protein and albumin levels were normalized to 6.4 and 3.8 mg/dl, respectively.	1 month
6	Kasher et al., 2022	Case report	Case report	Israel			Asia	N/A	A Thai foreign worker	N/A	N/A	The worker has been working in Israel for two months in 2019 when he was admitted	Severe leg edema that appeared 1 year earlier.		Severe hypoalbuminemia, microcytic anemia without eosinophilia and liver and renal functions within normal ranges	Worker	Larva	N/A	Stool culture, stool for ova and parasites, stool polymerase chain reaction (PCR) (for protozoa) and serology for Strongyloidiasis and toxocara were all negative.	CT scan: ascites; colonoscopy: terminal ileitis with erosions and villi flattening; Gastroscopy: normal.	Terminal ileum histology revealed severe inflammation and proliferation of lymph follicles; Following visits: active inflammation, severe atrophy of intestinal villi, infiltration of plasma cells, eosinophils in lamina propria and round small diameter (30–50 μ) bodies suspected as helminth’s larvae	Initial treatment: ciprofloxacin, metronidazole and ivermectin; following admission: Oral Albendazole (400 mg BID) was given for 30 days	Blood tests returned to normal values. Patient reported feeling healthy.	1 month
7	Khalifa et al., 2000	Case report	Case report	Egypt	Assiut Governorate		Africa	N/A	A 29 years old house wife	29	Female	Watery diarhea without mucus or blood of about 10-15 motions/day for six months. Feces were offensive and motions and were accompanied by colicky pains, repeated vomitting about three times dialy but there was no tenesmus or fever	Tender distended abdomen with borborygmi with malaise and anorexia, weight loss, muscle wasting, and weakness		N/A	House wife	Eggs, larva, adults	N/A	Positive	Ultrasonography: mild ascites and a small stone in the neck of the gall bladder; Endoscopy: Normal	Chronic inflammation without villous atrophy	200 mg Metrobendazole twice dialy for 3 days and repeat after one week interval	Cured	One week
8	Kusolsuk et al., 2008	Case report	Case report	Thailand	Prachin Buri		Asia	First diagnosis (2003), second diagnosis (2006), third visit (2007)	A 54-year-old male Thai patient	54	Male	Four-year history of watery diarrhea, the case was diagnosed as acute diarrhea and treated with antibiotics. He had frequently consumed a dish consisting of a raw, freshwater fish called “Phra-Pla Siw/Soi”	Moderate dehydration, weakness, abdominal distension, a gurgling abdomen, weightloss, no pretibial edema	Chronic diarrhea and dehydration	Hypoalbunemia, while other parameters were normal	N/A	Eggs, adults	N/A	Direct smear method: Positive	N/A	N/A	Mebendazole (400 mg daily for 20 days) was administered with daily	Normal in all parameters investigated	3 months (August to November)
9	Lee et al., 2024	Correspondence	Case report	China	Taiwan		Asia	N/A	A 77-year-old male patient	77	Male	Ate raw fish bought from fishing ports or fishing from rivers		Dyspnea, chronic watery diarrhea for 6 months, significant body weight loss (about 20 kg for six months), nausea, and poor appetite	leukocytosis, low hemoglobin (8.0 gm/dL), stool occult blood (4+), severe hypoalbuminemia (1.72 g/dL),	A dried bamboo shoot processor (contact with soil)	Egg	Hookworm	Positive	Colonoscopy: non-specific pancolitis	Biopsy specimen: Parasite associated colitis was suggested	Suspicion of strongyloidiasis: mebendazole 500 mg once and Ivermectin 9 mg twice daily for two days; Capillariasis: Mebendazole 100 mg twice daily was given for 23 days	The patient’s diarrhea subsided gradually	One month: colonoscopy showed unremarkable mucosa
10	Manalo et al., 2012	Correspondence	Correspondence	Philippine	Occidental Mindoro	Santa Cruz	Asia	N/A	A 41-year-old male	41	Male	A year history of colicky abdominal pain and watery diarrhea. He was fond of eating dogs and kilawin.	Unable to ambulate and with palpatory BP. He weighed 42 kilograms (BMI=16), with bronchovesicular breath sounds, normal cardiac rate and regular rhythm, scaphoid abdomen which was normoactive, grade 2 bipedal non-pitting edema, and unremarkable digital rectal exam. Neurologic findings were normal. He was hydrated and started on inotropes.	Weight loss, bipedal edema, no febrile	severe hypoalbuminemia with no proteinuria, normal hemoglobin, and low electrolytes (sodium, potassium, calcium, magnesium, and phosphorus), normal creatinine, bilirubins, and liver enzymes. His ECG had low voltage complexes.	Farmer, fisherman, and a tricycle driver	Egg	Entamoeba histolytica cyst, Strongyloides stercolaris rhabditoform larvae, Candida albicans, TB colitis	FECT: negative in the first time and positive in the next stool samples	N/A	Abdominal CT: no mass; colonoscopy and tissue biosy: mild non-specific colitis	Initial treatment: Albendazole (400 mg ) for 5 days every two weeks X two cycles; Following treatment for Capillaria: metronidazole 500 mg tap q6 X 14 days, diloxanide furoate 500 mg tab tid X 14 days, fluconazole 200 mg cab X 10 days	Diarhea was resolved after three days, discharged 1 week, 6 months completely cured	1 month
11	Núñez et al., 2010	Case report	Case report	Cuba	Centro Habana	Havana	South America	2009	A 21-year-old male of mixed race	21	Male	A diarrheal episode that started 20 days prior, following the consumption of breaded fish from a public street vendor		The diarrhea intensified over several days, leading to more than 15 watery bowel movements a day, abundant in quantity, with no mucus or blood. This was accompanied by signs of malnutrition, with intense general symptoms of asthenia (weakness) and anorexia.	Moderate eosinophilia in the hematological study	N/A	Eggs	N/A	Direct microscopic examination with eosin and Lugol's solution concentration techniques including brine flotation (Willis) and conical cup sedimentation: Positive; Biliary Drainage: Giardia lamblia trophozoites were observed.	Intestinal Ultrasound: Marked dilation of the small intestine loops with fluid inside, which maintain good motility; Jejunoscopy (September 18, 2009): Atrophic-looking jejunitis, mild antral gastritis.	Jejunal Biopsy: Severe partial villous atrophy with an increased number of intraepithelial lymphocytes, consistent with an intestinal malabsorption syndrome.	Ascariasis: mebendazole 200 mg every 12 hours was started on September 12, but for only three days. Capillariasis: continue the medication at the same dose but for 21 days.	The patient also showed improvement in his general condition	4th day (parasite negative); 12th days (his daily diarrheal bowel movements decreased, weight increased)
12	Rana et al., 2009	Technical note	Technical note	India			Asia	N/A	A 43-year-old male	43	Male	Watery diarrhea, increasing fatigability, and weight loss	Malnourished with presence of pallor and pitting pedal edema.		Low hemoglobin with hypokalemia, hypoproteinemia	N/A	Egg, larvae, adult	N/A	Stool examination and rectal swab: no pathogenic ova or cyst; The aspirated jejunal fluid: presence of an adult worm, as well as eggs and larva	Upper gastrointestinal endoscopy, flexible sigmoidoscopy, and duodenal and rectal biopsy: all normal; Push enteroscopy: complete absence of mucosal folds in the jejunum, with a mosaic pattern ofmucosa, focal ulcerations, and presence of white-colored exudates	Duodenal and rectal biopsy: normal; Jejunal biopsies: presence of subtotal villous atrophy with focal aggregation of eosinophils around a parasite that could not be characterized.	400 mg/day of oral albendazole for 10 days	Marked improvement and started passing normal stools on day 6 of treatment	3 months: enteroscopy showed normal jejunal folds; The jejunal biopsy revealed regeneration of villi
13	Sangchan et al., 2007	Case report	Case report	Thailand	Khon Kaen		Asia	N/A	A 27-year-old Thai man	27	Male	Chronic watery diarrhea for two years, five to ten times a day with occasionally colicky pain, abdominal distension, and vomiting. History of eating raw freshwater fish. Weight loss in the past two years and became ill looking, and emaciated.	Pale conjunctivae, borborrygmi sign, ascites, and pitting edema were presented without organomegaly.		Low hemoglobin and normal white blood cell count (eosinophil 1%). Red blood cell morphology was hypochromic and microcytic pattern. Serum albumin, globulin, potassium, magnesium was 1.6 g/L, 1.6 g/L, 3.1 mEq/L, and 1.8 mg/dL, respectively. Other blood chemistry: normal	N/A	Eggs	N/A	Formalin-ether concentration method: Negative; Aspirated jejunal content: Capillaria eggs	Small bowel radiologic barium examination: irregularity with thickened mucosal fold of proximal and distal jejunum. Smooth contour and unindented; Enteroscopic examination of the small bowel: segmental erythematous and swelling of proximal jejunal mucosa with an area of superficial erosion covered by exudates	Jejunal mucosa: adult small nematodes lying in a mucosal crypt.	Albendazole 400 mg/day for 14 days.	5 days after treatment: diarrhea was completely stopped; Eight weeks after treatment: gained nine kilograms, and serum albumin was increased	Eight weeks
14	Srisajjakul et al., 2022	Image	Case report	Thailand			Asia	N/A	A 34-year-old man presented with chronic diarrhea	34	Male	Chronic diarrhea	N/A	N/A	Hypoalbuminemia and peripheral eosinophilia	N/A	N/A	N/A	Positive: Capillaria philippinensis	Marked luminal tubular narrowing and fold effacement at distal jejunumand ileum producing a toothpaste appearance. Endoscopic images of the small bowel shows erythematous mucosa with small erosions with loss of villi, and whitish exudates were identified at jejunum	N/A	N/A	N/A	N/A
15	Thewjitcharoen et al., 2012	Clinical report	Case report	Thailand	Nakhonsawan		Asia	N/A	A previously healthy 44-year-old male construction worker	44	Male	Local hospitals: 6-month history of chronic watery diarrhea, occasional vague abdominal pain, intermittent watery diarrhea three or four times per day, and generalized edema, steatorrhea (sticky and odoriferous stools), weight loss; King Chulalongkorn Memorial Hospital: frequently eating raw freshwater fish and shellfish	King Chulalongkorn Memorial Hospital: extremely emaciated, pale, and there was marked pitting edema of both legs, lowgrade fever (37.8°C), hypotension, dry gangrene at the left fifth toe		Provincial hospital: Low level of serum albumin (1.9 g/dL) without proteinuria. King Chulalongkorn Memorial Hospital: mild anemia (hemoglobin 10 g/dL), low white blood cell count (3,150 cells/mm3, neutrophil 84%, eosinophil 1%). Low serum albumin and potassium (1.7 g/dL and 2.2 mEq/L, respectively). The other blood tests, including liver and renal function tests, were all within normal ranges.	Construction worker	Eggs and an adult	Acenetobactor baumanni	Local hospital: A simple microscopic stool examination: Negative; King Chulalongkorn Memorial Hospital (first day): simple smear and by concentration technique: negative; Repeat stool examination for parasites on the second day of admission: positive	Provincial hospital: Gastroscopy and colonoscopy: mildly swollen gastric, duodenal, and jejunal mucosa; Abdominal computed tomography (CT) scan: a smooth circumferential thickened bowel wall, mainly of the duodenum and jejunum. No enlargement of intra-abdominal lymph nodes was detected. During the second week of hospitalization, dry gangrene at the left fifth toe without preceding known symptoms …	Provincial hospital: A biopsy specimen of the proximal small bowel: no parasites or other abnormalities; Chulalongkorn Memorial Hospital (autopsy): generalized atrophy of small bowel wall without presence of parasitic ova, larva, or adult worms.	Local hospitals: multiple empirical antibiotics; King Chulalongkorn Memorial Hospital (first day): intravenous ceftriaxone was given as empirical treatment of unknown bacterial infections; King Chulalongkorn Memorial Hospital (second day of admission): Oral mebendazole 400 mg/day	Local hospitals: symptoms remained; King Chulalongkorn Memorial Hospital (second day of admission): clinical condition deteriorated rapidly, died in spite of 10 days in the intensive care unit.
16	Vasantha et al., 2012	Case report	Case report	India	Andhra Pradesh state		Asia	N/A	A 40-year-old woman	40	Female	Diarrhoea (10 episodes per day) for the past 1 month and vomiting since 15 days. There was distension of abdomen and decreased urinary output, and she was having shortness of breath since 15 days. There was no clinical history of diabetes mellitus and hypertension. There was also no history of TB, epilepsy or asthma.	Emaciated, pedal oedema, ascites and puffi ness of the face, hypotension (bp 90/60)		Normal total protein ( 3.7 g/dl), low albumin (0.7 g/dl), low serum sodium (121 mmol/l), low serum potassium (2.4 mmol/l), normal total white blood cell count (6600/mm3), neutrophils 53%, lymphocytes 42%, increased eosinophils (3%), monocytes 2%, basophils 0, platelets adequate, normal Hb (13.2 g%), Stool for occult blood was positive	N/A	Eggs (at diagnosis), adults (during treatment)	N/A	Positive	Chest X-ray and ultrasonography: abdomen were normal	N/A	Albendazole 200 mg twice daily along with fluid and electrolyte replacement, protein and multivitamin supplementation. She was treated with albendazole for 1 month	Patient rapidly recovered from diarrhoea on the third day of treatment itself.	25th day revealed no ova, larvae or adult worms. The patient recovered from all symptoms except pedal oedema which is due to hypoalbuminemia, requiring protein supplementation for prolonged period. The patient was discharged with advice for frequent follow-up
17	Wongsawasdi et al., 2002	Case report	Case report	Thailand	Central Thailand		Asia	N/A	A 13-year-old boy	13	Male	A 10 month history of chronic abdominal pain and diarrhea. Two months prior to admission, he developed pitting edema in both legs. Severely malnourished. History of eating raw and uncooked fish and shellfish	Glossitis, clubbing, and mild pitting edema of the legs. There was no evidence of HIV infection; there was no lymphadenopathy or hepatosplenomegaly.		Hypoalbuminemia without proteinuria. Slightly low hemoglobin (13.1 g/dl), normal eosinophils count (417/mm3), Low serum albumin (2.5 g/dl), normal liver enzymes and bilirubin. Urinalysis was normal; hypokalemia (2.42 mmol/l). immunoglobin E was elevated	N/A	Eggs	N/A	Stool examinations were repeated seven times: a C. philippinensis egg was found	Endoscopy: mild erythema of the gastric antrum and a thickening of the small intestinal fold; colonoscopy: normal	Flattened jejunal villi with crypt proliferation; moderate eosinophilic infiltration was observed in some of the areas in which eosinophilic granulomata had formed. Eggs of Capillaria philippinensis were seen in the biopsy sections	Mebendazole for 30 days	His clinical condition gradually improved; he had gained six kiograms by the time of his last two-weeks follow-up.	2 weeks

## Sheet: Case series
Table S2. Details of included studies
No.	Authors	Study design	Study location	Provincial-level	City	Continent	Year of conduction	Types of participants	Mean age in any groups (mean ± SD, median ± range)	Age range (years) of infected cases	Male (%) of infected groups	Number of cases	Method for Capillaria philippinensis detection	History	Rural/urban area	Clinical examination	Clinical signs	Laboratory examination	Menstruation	Occupation	Parasite stage observed	Co-infections	Stool examination	Ultrasonography	Pathological examination	Treatment	Outcome
1	Attia et al., 2012	Case series	Egypt	Assiut Governorate		Africa	2007-2009	Patients who were admitted to either the Assiut University Hospital with chronic diarrhea, abdominal pain, borborygmi, and marked weight loss and cachexia	N/A	25-50 years (19 cases) , 9 years (2 cases)	(2/21, 9.52%)	21	Direct smears, formalin-ether concentration method, scanning electron microscopy (SEM )	No history of raw fish consumption	N/A	Bilateral pleural effusion, a bilateral lower limb edema, moderate ascites, and massive scrotal edema (1), comatose case with generalized edema (1)	Chronic diarrhea (21), Abdominal borborygmi (21), Body weight loss in kilograms (13), muscle wasting and weakness (most of patients), comatose (1),	Anemia (10), eosinophil ratio of 6–8% (11), hypoalbuminemia/low serum levels of potassium and calcium (21)	N/A	housewives (18), schoolteacher (1), Male child (2)	Eggs (most of patients), eggs, larvae, and adults (1)	N/A	N/A	Distended, small intestinal loops with thickened walls (21), Ascites and a pleural effusion (2)	N/A	Albendazole 200 mg/day in two daily doses for 3 weeks, and the two children were given doses of 100 mg/day	Cured (20), died (1)
2	Bair et al., 2001	Case series	China	Taiwan	Tai-tung	Asia	N/A	Seven cases diagnosed as intestinal ca-pillariasis (male 5, female 2)	N/A	39-69 years	male 5, female 2	7	N/A	Diet of raw freshwater fish before (2)	N/A	N/A	Chronic diarrhea (7), abdominal pain (5), abnormal borborygmi (4), marked weight loss (4)	Anemia (2), hypoalbuminemia (7), malabsorption of fats and sugars, low levels of potassium, sodium, calcium in serum	N/A	Farmer (4), Housewife (2), Fisher man (1)	Eggs (4)	Clonorchis sinensis (2), or Strongyloides stercoralis (1)	Formalin-ether concentration method: Eggs and/or larvae and/or adult C. Philippinensis found in the feces (5), o finding in the stool examination (2)	Small bowel series and colonoscopic study: mild dilatation and thickened mucosa of jejunum and ileum	Histology of jejunum or ileum (2)	Emergency laparotomy due to peritonitis and found of enteritis cystica profunda (2); Mebendazole or albendazole 200mg orally twice a day for 20-30 days	Cured (7): 12 months: No relapse
3	Bair et al., 2004	Case series	China	Taiwan		Asia	1983-2001	A patient was hospitalized for examination and treatment	N/A	36-76 years	Male (9/14, 64.28)	14	Formalin-ether concentration method.	Symptoms of chronic diarrhea, abdominal pain, borborygmus and marked weight loss	N/A	Peritonitis (3), jejunitis cystica profunda (2)	Chronic diarrhea, body weight loss	Anemia, malabsorption of fats and carbohydrates, low serum levels of potassium, sodium, calcium and total protein, hypoalbuminemia	N/A	Fisher-man (1) Farmers (6) housewives (5) Merchants (2)	N/A	Clonorchis sinensis or Strongyloides stercoralis	C. philippinensis found in the feces (5)	N/A	Parasitological examination of jejunum or ileum in patients with negative stool examination (2)	Mebendazole 200 mg twice a day for 20 d was given to 12 patients, while albendazole was given to the other two patients.	Cure
4	El-Dib et al., 2020	Case series	Egypt	Cairo, Beni Suef		Africa	N/A	40 diagnosed C. Philippinensis patients	N/A	N/A	N/A	40	Direct microscopy, Formalin-ethyl acetate sedimentation method	N/A	N/A	Chronic diarrhea and other gastrointestinal manifestations (borborgymi, abdominal pain and loss of weight), 35 cases had lower limb edema.	Case 1: Hypokalaemia (2.4 mEq/L), hyponatraemia (130 mEq/L), hypocalcaemia (7.1 mg/dL) and hypoalbuminaemia (2.3/dL); Case 2: Hb: 10.8 mg/dL, WBCs: 13,000/mcL and eosinophilia: 1%), hypokalaemia (2.9 mEq/L), hyponatraemia (135 mEq/L), hypocalcaemia (7.3 mg/dL) and hypoalbuminaemia (1.6/dL)	N/A	N/A	N/A	Eggs, larvae and adults (7 cases), adult stages and eggs (27), eggs only (5 cases), adult only (7 cases)	N/A	Direct microscopy, Formalin-ethyl acetate sedimentation method	N/A	One case: Upper gastrointestinal endoscopic examinations: nodular lymphoid hyperplasia of the duodenum. Abdominal ultrasongraphic examination: a rim of fluid collection in the spleno-renal pouch, and the bowel loops were dilated and distended.	N/A	N/A
5	Limsrivilai et al., 2014	Case series (2001-2013)	Thailand	Bangkok		Asia	2001-2013	26 patients diagnosed with intestinal capillariasis	43 years	18-71 years	Male 20 (77%), female 6 (23%)	26	Stool examination, endoscopy, pathology	Ingestion of raw fish (14/15, 93%)	17 cases (65%)		Chronic diarrhea (24/26, 93%), Abdominal pain (18/26, 70%), Edema (25/26, 97%), Anemia (13/26, 50%), Weight loss (23/25, 92%), Borborygmi (10/11, 91%)	Hypoalbuminemia (17/17), hypokalemia (18/26), increased absolute eosinophil of more than 500 /mm3 (2/26), Hb < 10 g/dl (8/26), Folate deficiency (3/13), Iron deficiency anemia (1/14)	N/A	N/A	Ova (15)	Opisthorchis viverrini (5), Strongyloides stercoralis (2), hookworm (1)	Capillaria philippinnensis ova in 15 patients (57.7%)	Endoscopy (10 cases): minor abnormalities of duodenal mucosa, including edematous and erythematous mucosa (2 cases); Colonoscopy (7 cases): swelling of ileum mucosa in 1 case; Push enteroscopy (5 cases): obvious mucosal abnormalities, including diffuse flattening of villi causing a “scalloping appearance”,mucosal cracking, and erythematous mucosa (3 cases); small bowel barium study (10 patients):…	Colonoscopy (7 cases): no parasite found in biopsy specimen; Push enteroscopy (5 cases): parasite were found in 3 cases; single balloon enteroscopy after endoscopy (2 cases): parasite were found in 2 cases	Albendazole at the dose ranging from 400-800 mg/d for 10-45 days (20 cases); 400 mg/day of mebendazole for 30 days (1 case); ivermectin at a dose of 12 mg/day for 3-10 days (6 cases);	All patients responded well to treatment except one patient who relapsed after treatment with 800 mg/day of albendazole for 21 days. He was later proved to have reinfection rather than relapsed because of returning to eating raw fish
6	Lu et al., 2006	Case series (1983-2003)	China	Taiwan		Asia	1983-2000	26 infected cases of intestinal capillariasis from medical records; 3 cases were original cases that not be pubished before.	50	12-76 years	18/30 (60%)	30	Stool examinations, biopsy examinations of the duodenum, proximal jejunum, and distal ileum	History of eating raw fish (16/30 table 1)	N/A		All cases with intermittent abdominal pain, borborygmi, diarrhea, and weight loss as well as various degrees of painless lower legs edema.	Eight cases were anemic (hemoglobin level < 10 mg/dL). Eleven cases had an eosinophil ratio > 5%. Albumin levels ranged from 0.5 to 3.0 mg/dL with 19 cases showing values < 2.0 mg/dL.	N/A	N/A	Eggs, larvae and adults	N/A	Stool examination: Eggs in 21 cases	N/A	Histopathological findings: 9 cases with eggs, larvae, and adult	400 mg/day mebendazole for 3-4 weeks (28 cases), 400 mg/day albendazole for 3 weeks (2 cases)	Recovered with no deaths or recurrences.
							2000		N/A	30	Male		Stool examination	History of eating raw fish												400 mg/day mebendazole for 3-4 weeks.	Recovered with no deaths or recurrences.
							2000		N/A	65	Female		Stool examination	History of eating raw fish												400 mg/day mebendazole for 3-4 weeks.	Recovered with no deaths or recurrences.
							2001		N/A	45	Male		Stool examination	History of eating raw fish												400 mg/day mebendazole for 3-4 weeks.	Recovered with no deaths or recurrences.
7	Sadaow et al., 2018	Case series (2000-2014)	Thailand	Khon Kaen		Asia	2000-2014	85 patients with intestinal capillariasis.	43	10-81	77.6	85	Direct smear, formalin-ethyl acetate concentration methods	History of eating raw or insufficiently cooked freshwater fish or prawns (85 cases).	N/A	Abdominal gurgling (83/85), Abdominal pain (51/85), Abdominal discomfort (58/85), Burning abdomen (17/85), Abdominal bloating (69/85)	Weight loss (84/85), Appetite (23/85), Anorexia (52/85), Nausea (29/85), Vomiting (19/85), Fatigue (69/85), Muscle weakness (54/85), Dizziness (44/85), Hypoesthesia (29/85), Edema (60/85), Fever (9/85)	Anemia, low serum levels of potassium, cholesterol, total protein, and albumin, malabsorption of fat	N/A	N/A	Eggs and/or larvae and/or adults	N/A	Stool characteristics: Chronic diarrhea (> 1 month) (85/85), Abnormal defecation (85/85), Night time diarrhea (85/85), Gross blood (1/85), Foul smell (48/85), Food debris in stool (61/85)	N/A	N/A	Mebendazole at 200 mg twice per day for 30 consecutive days or albendazole at 200 mg twice per day for 10 consecutive days.	Cured, no parasites were found in their feces within 2 weeks to 2 months after treatment. Follow-ups revealed no cases of relapse.
8	Soukhathammavong et al., 2008	Case series	Lao PDR	Vientiane		Asia	2007	A 24-year-old man		24	Male	1	Stool examination	Eight-month history of recurrent diarrhea associated with colicky pain, infections with Giardia lamblia, Trichomonas spp., and Trichuris trichiura was diagnosed and he was treated with standard regimens. The patient reported eating small raw or insufficiently cooked fresh water fish and prawns		Subcutaneous fat and muscle wasting, moderate dehydration, pallor, a soft nontender, non-distended abdomen, and a marked pitting edema of the lower limbs. The liver and spleen were not enlarged.		Second admission: leukocytosis, low serum protein and albumin.	N/A	Migrant worker	Eggs	Giardia lamblia (cyst), Trichomonas spp. Entamoeba histolytica (cyst), Trichuris trichiura	Not specified method	A chest radiograph and abdominal ultrasound: no specific abnormalities; Gastroscopy: a non-specific duodenitis with superficial erosions.	A biopsy specimen of the duodenum: no parasites or specific abnormalities.	First visit: Antibiotics (metronidazole, ofloxacin), intravenous fluids, albumin, and albendazole, 400 mg/day for 3 days; Second visit: Albendazole, 400 mg orally/day for 30 days	He made uneventful and stable recovery.
							2007	A 26-year old man		26	Male	1	Stool examination	A one-month history of profuse watery diarrhea. Extremely emaciated and had severe prolonged dehydration. He admitted eating raw fish.	N/A	Emaciated, pale, and in poor general health, subcutaneous fat and muscle wasting, marked pitting edema on the lower limbs. The abdomen was distended. Chest and heart examinations were normal.	Approximately 10 bowel movements per day of non-dysenteric, watery stools associated with abdominal pain, borborygmus, anorexia, and episodic vomiting, weight loss.	Increased lymphocyte percentage, eosinophilia (6%), low sodium, low serum protein and albumin	N/A	Migrant worker	Eggs	Opisthorchis viverrini, hookworm	Not specified method	N/A	N/A	Supportive care with intravenous fluid; albendazole, 400 mg orally/day for 30 days and praziquantel, 40 mg/kg	One month, weight gain (8 kg), negative stool examination results, and normal levels of serum albumin were noted; Fully recovered
							2005	A 27-year-old man (farmer)		27	Male	1	Stool examination	Chronic diarrhea of six months duration	N/A	At least six daily bowel movements, persistent abdominal pain, and episodic vomiting. He was wasted and emaciated, moderately dehydrated, and reported a weight loss of 10 kg during the past 3 months.		Eosinophilia (12%)	N/A	Farmer	Eggs	Opisthorchis viverrini, hookworm, Strongyloides stercoralis	KatoKatz (KK) technique and a formalin-ether concentration technique (FECT): positive	N/A	N/A	Albendazole, 400 mg/day for 21 days and praziquantel, 40 mg/kg and supportive care	Gradual and significant improvement; Lost to further follow-up.

## Sheet: Case-control studies
Table S2. Details of included studies
No.	Authors	Study design	Study location	Provincial-level	City	Continent	Year of conduction	Types of participants	Mean age in any groups (mean ± SD, median ± range)	Age range (years) of infected cases	Male (%) of infected groups	Number of cases	Method for Capillaria philippinensis detection	History	Rural/urban area	Clinical signs	Laboratory examination	Menstruation	Occupation	Parasite stage observed	Co-infections	Stool examination	Ultrasonography	Pathological examination	Treatment	Outcome
1	Waly et al., 2021	Case-control study	Egypt	Beni-Suef		Africa	2017-2018	200 subjects attending the outpatient clinics and internal departments: diabetic patients complaining of variable gastrointestinal manifestations (100), matched non-diabetic individuals (100)	42.7	7-78 years	Diabetic cases (male/ female: 39/61), and in the control group (male/female: 44/56).	1.5% (3/200)	Direct saline and iodine wet smears, formol-etheyl acetate concentration technique.	N/A	N/A	Diarrhea (61%), abdominal pain (51.5%), nausea (43%), flatulence (38%), anorexia (37.5%), vomiting (25.5%) and the least symptom was constipation (16.5%).	N/A	N/A	N/A	N/A	Cryptosporidium sp., Microsporidia sp., B. hominis, E. histolytica/dispar, G. lamblia, H. nana	Case: 2; control: 1	N/A	N/A	N/A	N/A
