# Supplementary material for: Global distribution, clinical characteristics, and outcomes of human intestinal capillariasis, 2000–2025: a systematic review
Source: Infect Dis Poverty. 2026 Jun 15;15:68. doi: 10.1186/s40249-026-01464-3 (PMC13267653; doi:10.1186/s40249-026-01464-3)
Supplement: Supplementary file 3 — Supplementary Material 3. [file 40249_2026_1464_MOESM3_ESM.xlsx]

## Sheet: All studies
Table S3. Methodological quality of the include studies
JBI critical appraisal checklist for cross-sectional studies (and prospective observational studies)
	Study	1. Were the criteria for inclusion in the sample clearly defined?	2. Were the study subjects and the setting described in detail?	3. Was the exposure measured in a valid and reliable way?	4. Were objective, standard criteria used for measurement of the condition?	5. Were confounding factors identified?	6. Were strategies to deal with confounding factors stated?	7. Were the outcomes measured in a valid and reliable way?	8. Was appropriate statistical analysis used?	% Yes	Risk*
1	Amin et al., 2015	Yes	Yes	Unclear	Yes	Unclear	No	Yes	Yes	62.5	Moderate risk of bias
2	Belizario et al., 2000	Yes	Yes	Unclear	Yes	Unclear	No	Yes	Yes	62.5	Moderate risk of bias
3	Belizario et al., 2010	Yes	Yes	Unclear	Yes	Unclear	No	Yes	Yes	62.5	Moderate risk of bias
4	Praharaj et al., 2017	Yes	Yes	Unclear	Yes	Yes	Yes	Yes	Yes	87.5	Low risk of bias
5	Prasongdee et al., 2022	Yes	Yes	Yes	Yes	Unclear	No	Yes	Unclear	62.5	Moderate risk of bias
6	Wattanawong et al., 2019	Yes	Yes	Yes	Yes	Yes	Yes	Yes	Yes	100	Low risk of bias
JBI critical appraisal checklist for case report
	Study	1. Were patient’s demographic characteristics clearly described?	2. Was the patient’s history clearly described and presented as a timeline?	3. Was the current clinical condition of the patient on presentation clearly described?	4. Were diagnostic tests or assessment methods and the results clearly described?	5. Was the intervention(s) or treatment procedure(s) clearly described?	6. Was the post-intervention clinical condition clearly described?	7. Were adverse events (harms) or unanticipated events identified and described?	8. Does the case report provide takeaway lessons?	% Yes	Risk*
1	Bair et al., 2009	Yes	Yes	Yes	Yes	Yes	Yes	No	Yes	87.5	Low risk of bias
2	El-Karaksy et al., 2004	Yes	Yes	Yes	Yes	Yes	Yes	Yes	Yes	100	Low risk of bias
3	Fan et al., 2012	Yes	Yes	Yes	Yes	Yes	Yes	Yes	Yes	100	Low risk of bias
4	Ha et al., 2013	Yes	Yes	Yes	Yes	Yes	Yes	No	Yes	87.5	Low risk of bias
5	Jung et al., 2012	Yes	Yes	Yes	Yes	Yes	Yes	No	Yes	87.5	Low risk of bias
6	Kasher et al., 2022	Yes	Yes	Yes	Yes	Yes	Yes	No	Yes	87.5	Low risk of bias
7	Khalifa et al., 2000	Yes	Yes	Yes	Yes	Yes	Yes	No	Yes	87.5	Low risk of bias
8	Kusolsuk et al., 2008	Yes	Yes	Yes	Yes	Yes	Yes	No	Yes	87.5	Low risk of bias
9	Lee et al., 2024	Yes	Yes	Yes	Yes	Yes	Yes	No	Yes	87.5	Low risk of bias
10	Manalo et al., 2012	Yes	Yes	Yes	Yes	Yes	Yes	No	Yes	87.5	Low risk of bias
11	Núñez et al., 2010	Yes	Yes	Yes	Yes	Yes	Yes	No	Yes	87.5	Low risk of bias
12	Rana et al., 2009	Yes	Yes	Yes	Yes	Yes	Yes	No	Yes	87.5	Low risk of bias
13	Sangchan et al., 2007	Yes	Yes	Yes	Yes	Yes	Yes	No	Yes	87.5	Low risk of bias
14	Srisajjakul et al., 2022	Yes	Unclear	Yes	Yes	No	No	Unclear	Yes	50	Moderate risk of bias
15	Thewjitcharoen et al., 2012	Yes	Yes	Yes	Yes	Yes	Yes	Yes	Yes	100	Low risk of bias
16	Vasantha et al., 2012	Yes	Yes	Yes	Yes	Yes	Yes	Yes	Yes	100	Low risk of bias
17	Wongsawasdi et al., 2002	Yes	Yes	Yes	Yes	Yes	Yes	Yes	Yes	100	Low risk of bias
JBI critical appraisal checklist for case series
	Study	Were there clear criteria for inclusion in the case series?	1. Was the condition measured in a standard, reliable way for all participants included in the case series?	2. Were valid methods used for identification of the condition for all participants included in the case series?	3. Did the case series have consecutive inclusion of participants?	4. Did the case series have complete inclusion of participants?	5. Was there clear reporting of the demographics of the participants in the study?	6. Was there clear reporting of clinical information of the participants?	7. Were the outcomes or follow up results of cases clearly reported?	8. Was there clear reporting of the presenting site(s)/clinic(s) demographic information?	9. Was statistical analysis appropriate?	% Yes	Risk*
1	Attia et al., 2012	Yes	Yes	Yes	Unclear	No	Yes	Yes	Yes	Yes	Unclear	77.8	Low risk of bias
2	Bair et al., 2001	Yes	Yes	Yes	Unclear	Yes	Yes	Yes	Yes	Yes	Unclear	88.9	Low risk of bias
3	Bair et al., 2004	Yes	Yes	Yes	Yes	Yes	Yes	Yes	Yes	Yes	Unclear	100	Low risk of bias
4	El-Dib et al., 2020	Yes	Yes	Yes	Unclear	Unclear	Yes	Yes	Yes	Yes	Unclear	77.8	Low risk of bias
5	Limsrivilai et al., 2014	Yes	Yes	Yes	Yes	Yes	Yes	Yes	Yes	Yes	Yes	100	Low risk of bias
6	Lu et al., 2006	Yes	Yes	Yes	Unclear	Unclear	Yes	Yes	Yes	Yes	Yes	88.9	Low risk of bias
7	Sadaow et al., 2018	Yes	Yes	Yes	Yes	Yes	Yes	Yes	Yes	Yes	Yes	100	Low risk of bias
8	Soukhathammavong et al., 2008	Unclear	Yes	Yes	Unclear	No	Yes	Yes	Yes	Yes	Unclear	67	Moderate risk of bias
JBI critical appraisal checklist for case-control studies
	Study	1. Were the groups comparable other than the presence of disease in cases or the absence of disease in controls?	2. Were cases and controls matched appropriately?	3. Were the same criteria used for identification of cases and controls?	4. Was exposure measured in a standard, valid and reliable way?	5. Was exposure measured in the same way for cases and controls?	6. Were confounding factors identified?	7. Were strategies to deal with confounding factors stated?	8. Were outcomes assessed in a standard, valid and reliable way for cases and controls?	9. Was the exposure period of interest long enough to be meaningful?	10. Was appropriate statistical analysis used?	% Yes	Risk*
1	Waly et al., 2021	Yes	Yes	Yes	Yes	Yes	Yes	Yes	Yes	Unclear	Yes	90	Low risk of bias
* High risk of bias = score up to 49% of “yes” scores; Moderate risk of bias = score from 50 to 69% of “yes” scores; Low risk of bias = score more than 70% of “yes” scores.
